# Supplementary material for: Early relational health training in Canadian paediatric residency programs: A national program director survey
Source: Paediatr Child Health. 2026 Jan 23;31(3):200–6. doi: 10.1093/pch/pxaf136 (PMC13079103; doi:10.1093/pch/pxaf136)
Supplement: pxaf136_Supplementary_Data [file pxaf136_supplementary_data.zip]

Archive with 2 entries (2 files):
- pch-see-25-005-File006.docx
- pch-see-25-005-File007.docx
